# Supplementary material for: Efficacy and safety of dapsone as second line therapy for adult immune thrombocytopenia: A retrospective study of 42 patients
Source: PLoS One. 2017 Oct 30;12(10):e0187296. doi: 10.1371/journal.pone.0187296 (PMC5662230; doi:10.1371/journal.pone.0187296)
Supplement: S1 Table — (XLS) [file pone.0187296.s001.xls]

## Sheet: Dapsone ITP
GENERAL INFORMATION											DAPSONE TREATMENT																															OTHER TREATMENTS
Patient	Age at dapsone intiation (years)	Sex	Primary (1)/secondary (2) ITP	Secondary ITP	Bleeding score at dapsone initiation	Comments about bleeding	Course of ITP at dapsone initiation (months)	Newly diagnosed ITP	Persistent ITP	Chronic ITP	Dapsone dose (mg)	Steroid association at dapsone initiation	Duration of combined therapy with steroids (days)	Dosage of steroids (mg/kg)	TPO receptor agonist at dapsone initiation	CR (>100 G/L)	PR (>30 G/L et au moins doublement taux basal)	NR	Time to response (days)	Side effect (yes=1, no=0)	Side effects	Méthémoglobinémie (% )	Death (cause, imputability)	Haemoglobin level at dapsone initiation	Haemoglobine level at first response	Symtpomatic anemia	Screening for G6PD deficiency (yes=1, no=0)	Duration of response (months)	Duration of dapsone treatment (months)	Cause of dapsone interruption	Dapsone dosage tapering (yes=1, no=0)	Cause of dapsone tapering	Sustained response (yes=1, no=2)	If sustained response, type of response	Duration of sustained response (months)	Time of follow up (months)	Comments	lowest platelet count (G/L)	First response	Relapse	Responders = platelet count at last visit	Steroids (before dapsone =1, after =0)	RC	RP	NR	IVIg (before dapsone =1, after=0)	RC	RP	NR
1	79.0	F	2	Antiphosholipid syndrome	5		3.2		1		100	0						1		0			0	12.4	12.6	0	1		8.2	NR						54.2		14	40	28		0
2	51.1	M	1		0		4.1		1		100	0			1			1		0			0	14.1	13.7	0	1		4.6	NR						50.6		14	22	26		1			1	1			1
3	88.6	F	1		15		0.3	1			100	1	21	1		1			35	1	neuropathy (accountability no confirmed)		0	13.4	11.3	0	1	24.3	25.5	Take off drug	1	Side effect	1	CR	21.082	51.8		1	120		177	1		1
4	76.9	M	1		5		2	1			100	0						1		0			0	15.7	14.7	0	1		3.4	NR						49.2		7	18	24		1	1
5	58.3	F	2	Sicca syndrome	0		3.5		1		100	0						1		1	Sulfone syndrome		0	12.9	12.3	0	1		0.4	Side effect / NR						61.1		35	30	30		1		1
6	67.5	M	1		8	Rectorragy at daspone initiation	0.1	1			100	0						1		0			0	14.6	13.9	0	1		1.7	NR						23.0		16	32	21		1	1
7	72.4	M	1		2		46.6			1	100	1	28	1				1		0			0		13.4		1		1.5	NR						130.3		5	27	27		1			1	1	1
8	32.0	F	1		0		7.5		1		100	0						1		0			0	12.9	11.4	0	0		1.7	NR						10.4		20	5	5		1	1			0	1
9	83.4	M	1		20	Melena at daspone initiation	411.6			1	100	1	21	1	1	1			60	0			0	10.5	10.5	0	1	21.8689	23.8	Ongoing therapy	1	Take off drug				126.9	Relapse at dapsone cessation with CR after dapsone was resumed	1	120		174	1		1		1		1
10	85.3	F	2	Grave's disease	5		14.5			1	100	1	28	0.5		1			47	0			cardiac insufficiency/pulmonary embolism	11.7	10.8	0	1	59.2459	60.8	Relapse						77.6		21	141	43		1		1
11	66.5	F	1		2		67.4			1	100	1	21	1		1			26	0			0	13.5	11.7	0	1	1.5082	2.4	Ongoing therapy						80.5		7	105		182	1	1
12	27.5	F	1		0		7.2		1		100	0						1		1	Diarrea		0	14.9	13	0	1		0.5	Side effect / NR						85.1		40	20	20		1	1
13	37.7	M	1				57.9			1	100	0						1		0			0	15	14.9	0	1		1.6	NR						100.1		20	8	8		1	1			1	1
14	50.1	F	1		4		9.6		1		100	1	45	0.5			1		32	1		6	0	15.1	12.2	0	0	2.06557	3.1	Ongoing therapy	1	Side effect				13.8		19	52		88	1		1
15	89.5	M	1		7		305.7			1	100	1	21	1				1		0			0	11.7	10.3	0	1		0.8	NR						110.6		26	13	13		1	1
16	78.6	F	1		7		49.9			1	100	0					1		24	0			0	13.9	11.3	0	0	13.6393	17.8	Relapse						105.5		2	38	28		1			1	1	1
17	46.8	F	2	Antiphosholipid syndrome	2		38.5			1	100	0					1		20	1	Dyspnea		0	14.9	13.8	0	0	1.86885	2.5	Side effect			0			64.3		39	64	45		1	1
18	16.5	F	1		2		55.4			1	100	0					1		69	0			0	13.4	11.4	0	1	2.55738	7.1	Relapse	1	Take off drug				104.2		35	57	7		1	1			1		1
19	60.5	F	1		0		1.8	1			100	1	28	1				1		1	Photosensibilisation	4.7	0	12.8	9.8	1	1		1.0	Side effect / NR						67.3		6	218	218		1		1		1	1
20	42.2	F	1		0		43.3			1	100	1	21	1				1		1	Febrile rash		0	13.3	11.2	0	1		0.3	Side effect / NR						126.9		7	112	112		1	1			1	1
21	86.9	M	1		5		0.6	1			100	1	21	1		1			24	0			0	9	10.2	0	1	4.32787	5.1	Ongoing therapy	1	Take off drug				6.9		10	145		241	1		1
22	78.2	F	1		5		3.8		1		100	1	45	1		1			11	0			0	14.9	14	0	1	19.4098	19.8	Ongoing therapy	1	Take off drug				25.3	Relapse at dapsone tapering with CR after dapsone was resumed	33	119		152	1	1			1			1
23	36.8	F	1		0		2.3	1			25	0				1			16	0			0	13.6	13.4	0	1	18.6	19.1	Take off drug	1	Take off drug	0			91.6	Relapse at dapsone cessation with CR after dapsone was resumed	9	202	2		1	1			1	1
24	22	M	1		4		175			1	100	1	28	1	1			1		0			0	15.1	14.3	0	1		2.9	NR						126.9		3	35	35		1	1			1	1
25	56.0	F	1		0		90.9			1	100	1	21	1			1		41	1	Neuropathy		0	15	12.5	0	1	3.9	5.2	Side effect			1	PR	12.623	115.9		12	160	24		1	1
26	22.5	F	1		2		2.3	1			100	1	21	1				1		1	Photosensiblisation		0	11.3	11.8	0	1		0.9	Side effect / NR						76.0		10	72	80		1	1
27	61.1	F	1		2		1.5	1			100	0				1			10	1	Asthenia		0	14.2	13.6	0	0	2.52459	2.9	Ongoing therapy	1	Side effect				4.4		22	134		150	1		1
28	25.6	F	1		4		1.1	1			100	0				1			49	0			0	12.8	10.8	0	1	12.8	14.4	Take off drug	1	Take off drug	1	CR	29.4754	63.4		6	113		175	1			1	1	1
29	81.3	M	1		5		8		1		100	1	28	0.75		1			28	0			0	15	13.2	0	1	30.5246	31.4	Ongoing therapy	1	Take off drug				45.6		2	94		176	1		1
30	51.7	M	1		4		53			1	100	1	60	1				1		0			0	14.1	12.9	0	1		0.7	NR						109.1		3	3	3		1		1		1	1
31	64.5	M	1		1		280.5			1	100	0					1		41	0			0	16.9	14.8	0	1	7.54098	8.9	Ongoing therapy						126.9		20	46		123	1	1
32	62.7	F	1		7		127.4			1	100	1	45	0.75				1		0			0	14.5	12.1	0	1		2.1	NR						126.9		14	23	29		1	1
33	21.5	M	1		1		1.6	1			100	1	21	1		1			31	0			0	15.5	14	0	1	8.09836	9.7	Relapse						81.7		2	118	34		1			1	1		1
34	82.6	M	1		8		20.1			1	100	1	60	1		1			27	1	Neuropathy	5	0			0	1	19.4754	20.4	Ongoing therapy	1	Side effect				43.1		6	103		202	1	1
35	38.6	F	1		0		371.2			1	100	0						1		0			0	13.1	12.8	0	1		2.6	NR						126.9		10	28	28		1	1			0	1
36	18.6	F	1		4		0.6	1			100	1	30	0.5		1			34	0			0	13.4	12.1	0	1	4.16393	5.3	Lost to follow uo						5.9		11	108	94		1	1
37	35.1	F	1		0		47.4			1	100	0				1			85	0			0	12.9	11.3	0	1	6.3	9.1	Take off drug			1	PR	31.8033	91.2		37	125		65	1	1
38	26.9	M	1		0		42.4			1	100	0					1		23	0			0	15.8	12.8	0	1	6.45902	8.4	Relapse						57.1		19	141	15	19	1		1
39	46.9	F	1		2		2	1			100	0			1			1		1	Sulfone syndrome		0				1		0.3	Side effect / NR						60.2		2	5	5		1			1	1			1
40	75.8	F	1		5		2.1	1			100	1	28	1		1			29	0			0	14.2	11.2	0	0	3.47541	4.4	Ongoing therapy						8.8		25	139		166	1	1
41	22.5	F	1		0		1.9	1			100	1	21	1		1			24	0			0	14	11.3	0	1	7.6	8.4	Take off drug			1	PR	7.54098	66.6		30	163		53	1	1
42	58.4	F	1		0		11.8		1		100	1	60	1				1		1		7	0	13	9.9	0	1		0.5	Side effect / NR						67.8		5	14	14		1			1	1		1
[truncated: 15 more columns]
